# Supplementary material for: Germline TP53 and MSH6 mutations implicated in sporadic triple-negative breast cancer (TNBC): a preliminary study
Source: Hum Genomics. 2019 Jan 10;13:4. doi: 10.1186/s40246-018-0186-y (PMC6327518; doi:10.1186/s40246-018-0186-y)
Supplement: Supplementary file 2 — Table S2. Pathogenic and likely pathogenic mutations identified in the studied cohort. Annotations and classifications of each variant are provided as separated columns. (XLSX 13 kb) [file 40246_2018_186_MOESM2_ESM.xlsx]

## Sheet: Sheet1
Table S2. Pathogenic and Likely Pathogenic Mutations Identified in the Studied Cohort
Sample	Classification	chr	pos	ref	alt	MF	Func.refGene	Gene.refGene	Transcript	VEP_intron_exon	VEP_Mutation_type	cDNA_HGVS	Protein_HGVS	Genotype
10	LP	chr11	108141978	C	CA	0.53	exonic	ATM	NM_000051	20;63	frameshift_variant&splice_region_variant	c.2924dupA	p.Asn975LysfsTer9	het
11	P	chr17	41242982	CTG	C	0.58	exonic	BRCA1	NM_007294	11;23	frameshift_variant	c.4162_4163delCA	p.Gln1388GlufsTer2	het
11	LP	chr17	7578535	T	C	0.46	exonic	TP53	NM_000546	5;11	missense_variant	c.395A>G	p.Lys132Arg	het
13	LP	chr3	37067149	G	T	0.67	exonic	MLH1	NM_000249	12;19	missense_variant	c.1060G>T	p.Gly354Cys	het
13	LP	chr2	190728659	C	T	0.5	exonic	PMS1	NM_000534	10;13	stop_gained	c.2047C>T	p.Gln683Ter	het
14	LP	chr17	7578479	G	A	0.24	exonic	TP53	NM_000546	5;11	missense_variant	c.451C>T	p.Pro151Ser	het
19	LP	chr12	133252028	CT	C	0.47	exonic	POLE	NM_006231	12;49	frameshift_variant	c.1181delA	p.Gln394ArgfsTer18	het
20	P	chr17	41244108	GAACA	G	0.39	exonic	BRCA1	NM_007294	10;23	frameshift_variant	c.3436_3439delTGTT	p.Cys1146LeufsTer8	het
20	LP	chr2	190718671	C	T	0.47	exonic	PMS1	NM_000534	8;13	stop_gained	c.829C>T	p.Arg277Ter	het
27	LP	chr17	41245387	AT	A	0.5	exonic	BRCA1	NM_007294	10;23	frameshift_variant	c.2160delA	p.Glu720AspfsTer16	het
27	LP	chr16	23625374	A	C	0.5	exonic	PALB2	NM_024675	11;13	missense_variant	c.3152T>G	p.Ile1051Ser	het
32	LP	chr10	88676928	G	A	0.54	exonic	BMPR1A	NM_004329	9;13	missense_variant	c.713G>A	p.Arg238Gln	het
32	LP	chr2	48026424	G	C	0.5	exonic	MSH6	NM_000179	4;10	missense_variant	c.1302G>C	p.Glu434Asp	het
34	P	chr17	41245139	ACT	A	0.46	exonic	BRCA1	NM_007294	10;23	frameshift_variant	c.2407_2408delAG	p.Gln804ValfsTer5	het
37	LP	chr2	48030604	C	G	0.43	exonic	MSH6	NM_000179	5;10	missense_variant	c.3218C>G	p.Pro1073Arg	het
37	LP	chr17	7578526	C	T	0.16	exonic	TP53	NM_000546	5;11	missense_variant	c.404G>A	p.Cys135Tyr	het
39	LP	chr2	48033791	GTAAC	G	0.44	splicing	MSH6	.	9;9	splice_donor_variant&intron_variant	c.4001+12_4001+15delACTA	.	het
43	LP	chr17	7577141	C	A	0.24	exonic	TP53	NM_000546	8;11	missense_variant	c.797G>T	p.Gly266Val	het
53	LP	chr22	29091846	G	A	0.38	exonic	CHEK2	NM_007194	12;16	missense_variant	c.1240C>T	p.His414Tyr	het
56	LP	chr16	23637700	A	AAC	0.17	exonic	PALB2	NM_024675	7;13	frameshift_variant	c.2603_2604dupGT	p.Ser869ValfsTer3	het
56	LP	chr17	7578190	T	C	0.15	exonic	TP53	NM_000546	6;11	missense_variant	c.659A>G	p.Tyr220Cys	het
58	LP	chr16	23649267	G	A	0.45	exonic	PALB2	NM_024675		upstream_gene_variant	c.115C>T	p.Gln39Ter	het
62	LP	chr13	32900376	C	A	0.45	intronic	BRCA2	.	5;26	splice_region_variant&intron_variant	c.476-3C>A	.	het
64	LP	chr8	90965835	TTG	T	0.48	exonic	NBN	NM_002485	11;16	frameshift_variant	c.1480_1481delCA	p.Gln494ThrfsTer10	het
66	LP	chr17	41228585	AT	A	0.33	exonic	BRCA1	NM_007294	13;23	frameshift_variant	c.4403delA	p.Asn1468IlefsTer37	het
66	LP	chr17	7577580	T	C	0.16	exonic	TP53	NM_000546	7;11	missense_variant	c.701A>G	p.Tyr234Cys	het
66	LP	chr17	7579361	A	G	0.16	exonic	TP53	NM_000546	4;11	missense_variant	c.326T>C	p.Phe109Ser	het
71	LP	chr17	59763491	G	C	0.43	exonic	BRIP1	NM_032043	19;20	missense_variant	c.2611C>G	p.His871Asp	het
77	LP	chr17	7578442	T	C	0.17	exonic	TP53	NM_000546	5;11	missense_variant	c.488A>G	p.Tyr163Cys	het
78	LP	chr17	7577142	C	A	0.2	exonic	TP53	NM_000546	8;11	stop_gained	c.796G>T	p.Gly266Ter	het
79	LP	chr2	48027113	C	T	0.54	exonic	MSH6	NM_000179	4;10	missense_variant	c.1991C>T	p.Ser664Leu	het
79	P	chr17	29576048	C	T	0.26	exonic	NF1	NM_001042492	30;57	stop_gained	c.4021C>T	p.Gln1341Ter	het
79	LP	chr17	7577569	A	C	0.3	exonic	TP53	NM_000546	7;11	missense_variant	c.712T>G	p.Cys238Gly	het
80	LP	chr5	131924436	TA	T	0.45	exonic	RAD50	NM_005732	8;25	frameshift_variant	c.1111delA	p.Ile371PhefsTer8	het
81	LP	chr2	47703697	G	A	0.48	exonic	MSH2	NM_000251	13;16	missense_variant	c.2197G>A	p.Ala733Thr	het
81	LP	chr2	48033969	T	TAAATTGCTG	0.47	exonic	MSH6	NM_000179	10;10	inframe_insertion	c.4055_4063dupAATTGCTGA	p.Lys1352_Leu1354dup	het
83	P	chr13	32913777	ATC	A	0.5	exonic	BRCA2	NM_000059	11;27	frameshift_variant	c.5290_5291delTC	p.Ser1764LysfsTer3	het
84	LP	chr9	97897627	C	T	0.5	splicing	FANCC	.	8;14	splice_donor_variant	c.843+1G>A	.	het
85	LP	chr12	133219491	G	A	0.45	exonic	POLE	NM_006231	36;49	missense_variant	c.4643C>T	p.Pro1548Leu	het
