# Supplementary material for: Germline TP53 and MSH6 mutations implicated in sporadic triple-negative breast cancer (TNBC): a preliminary study
Source: Hum Genomics. 2019 Jan 10;13:4. doi: 10.1186/s40246-018-0186-y (PMC6327518; doi:10.1186/s40246-018-0186-y)
Supplement: Supplementary file 3 — Table S3. Driver gene analysis by MutSig. The two genes with q value < 10−3 (TP53 and FANCC, highlighted in yellow) were considered significantly mutated. (XLSX 10 kb) [file 40246_2018_186_MOESM3_ESM.xlsx]

## Sheet: driverGene_result.sig_genes
Table S3. Driver gene analysis by MutSig
gene	N_nonsilent	N_silent	N_noncoding	n_nonsilent	n_silent	n_noncoding	p	q
TP53	210052	58004	364548	79	8	50	0	0
FANCC	276964	76568	1047744	64	21	64	3.19e-08	0.000301
NF1	1417732	378896	2443308	235	72	205	0.000135	0.846
MRE11A	359856	88740	793764	81	16	74	0.000909	1
NBN	379168	95132	609348	76	21	72	0.00216	1
BMPR1A	265268	69088	670140	42	5	40	0.0044	1
PTEN	205904	47872	352308	23	5	15	0.00647	1
ATM	1536596	384880	2180760	238	72	191	0.00811	1
MLH1	377740	100232	923100	82	27	101	0.014	1
POLE	1131452	307768	1914744	237	88	186	0.0692	1
POLD1	534956	164560	514896	71	45	93	0.082	1
BRIP1	619480	161024	799680	78	31	52	0.109	1
MUTYH	276896	82960	604044	33	10	38	0.118	1
CDH1	428128	124508	620976	96	45	92	0.129	1
SMAD4	272952	73644	388008	58	15	44	0.147	1
BRCA1	940032	232968	951456	86	27	80	0.187	1
RAD51C	185572	52496	377808	29	9	44	0.222	1
MSH2	464304	120564	547536	89	20	85	0.228	1
EPCAM	158304	41004	305388	42	13	57	0.269	1
PMS1	465392	115396	583644	67	16	73	0.368	1
PMS2	426632	113356	600576	34	14	45	0.381	1
RAD50	666876	156264	850272	89	24	95	0.388	1
MSH6	658648	182444	376380	62	21	30	0.436	1
RPS20	75956	20740	154020	14	4	37	0.582	1
BRCA2	1683952	429692	938808	171	43	74	0.625	1
BARD1	382364	101932	368016	65	15	57	0.876	1
CDKN2A	162180	42228	92412	23	12	23	0.911	1
APC	1371084	381684	499800	99	32	54	0.914	1
CHEK2	292876	78608	589968	17	12	59	0.926	1
PALB2	578136	158100	485112	32	17	51	0.983	1
GREM1	87856	25976	25500	10	5	5	0.999	1
STK11	213928	59024	189516	33	15	61	1	1
