# Supplementary material for: Germline TP53 and MSH6 mutations implicated in sporadic triple-negative breast cancer (TNBC): a preliminary study
Source: Hum Genomics. 2019 Jan 10;13:4. doi: 10.1186/s40246-018-0186-y (PMC6327518; doi:10.1186/s40246-018-0186-y)
Supplement: Supplementary file 4 — Table S4. Significantly mutated gene test by MuSiC2. TP53 and FANCC were shown to have the highest number of mutations per Million base pair (Muts pMbp). (XLSX 12 kb) [file 40246_2018_186_MOESM4_ESM.xlsx]

## Sheet: music2_smgs
Table S4. Significantly mutated gene test by MuSiC2
#Gene	Indels	SNVs	Tot Muts	Covd Bps	Muts pMbp	P-value FCPT	P-value LRT	P-value CT	FDR FCPT	FDR LRT	FDR CT	Expression
TP53	12	57	69	183074	376.9	0	0	0	0	0	0	expressed
FANCC	4	50	54	246570	219	4.56e-11	2.03e-11	7.28e-13	7.46e-09	3.32e-09	1.19e-10	expressed
SMAD4	2	42	44	204275	215.4	3.27e-13	7.82e-13	1.83e-15	8.03e-11	1.54e-10	4.5e-13	expressed
CDH1	6	55	61	294129	207.39	9.94e-06	7.74e-05	1.38e-06	0.000650921	0.0036172	7.55e-05	expressed
NBN	10	46	56	300191	186.55	1.15e-14	5.86e-14	4.37e-17	5.67e-12	1.92e-11	2.15e-14	expressed
BARD1	6	39	45	249716	180.2	1.84e-06	1.27e-05	2.39e-07	0.000139226	0.000733257	1.56e-05	expressed
MLH1	3	53	56	313882	178.41	8.9e-10	2.77e-10	1.75e-11	1.09e-07	3.89e-08	2.21e-09	expressed
STK11	1	25	26	148684	174.87	0.0715984	0.00340043	0.00208774	1	0.123675	0.0759319	expressed
BMPR1A	3	29	32	183426	174.46	0.000279711	0.000258917	7.36e-05	0.0152598	0.010594	0.00328704	expressed
RAD51D	2	27	29	172994	167.64	0.0155334	0.0181795	0.00667972	0.586683	0.525068	0.21865	expressed
MRE11A	8	46	54	331061	163.11	4.46e-13	1.36e-13	2.29e-15	8.75e-11	3.33e-11	4.5e-13	expressed
RAD51C	0	25	25	158482	157.75	0.0038263	0.00023823	0.000689623	0.150297	0.0101714	0.0260465	expressed
MSH2	7	38	45	291949	154.14	9.47e-07	6.7e-06	1.14e-07	8.46e-05	0.000411287	7.98e-06	expressed
EPCAM	3	21	24	160100	149.91	0.328582	0.33311	0.186157	1	1	1	expressed
GREM1	2	4	6	40805	147.04	0.36176	0.0263116	0.0380406	1	0.698324	1	expressed
BRIP1	3	52	55	385747	142.58	5.48e-14	6.99e-15	1.13e-16	1.8e-11	3.43e-12	3.69e-14	expressed
RAD50	10	53	63	447215	140.87	6.43e-10	5.66e-09	1.8e-11	9.03e-08	6.95e-07	2.21e-09	expressed
CDKN2A	3	10	13	96161	135.19	0.354138	0.000204887	0.000199912	1	0.00914541	0.00817973	expressed
PMS1	6	35	41	319061	128.5	2.78e-06	1.71e-05	4.59e-07	0.000194676	0.000932304	2.65e-05	expressed
MSH6	4	38	42	335216	125.29	0.000749649	0.00367426	0.000171695	0.0366382	0.124418	0.00733062	expressed
POLD1	10	42	52	418346	124.3	0.00110359	9.82e-08	6.26e-10	0.0492601	9.65e-06	6.15e-08	expressed
PTEN	5	13	18	146707	122.69	0.00147705	0.00361205	0.000225904	0.0604361	0.124418	0.00887352	expressed
RPS20	3	7	10	82455	121.28	0.62402	0.0199435	0.0770001	1	0.559559	1	expressed
MUTYH	4	22	26	236240	110.06	0.330873	0.259011	0.163981	1	1	1	expressed
POLE	12	78	90	859966	104.66	0.000735504	6.98e-08	1.46e-10	0.0366382	7.62e-06	1.59e-08	expressed
BRCA1	7	47	54	566095	95.39	3.04e-07	1.73e-06	2.09e-08	3.32e-05	0.000130809	1.69e-06	expressed
NF1	14	78	92	1052509	87.41	1.92e-05	6.01e-05	1.47e-05	0.00118032	0.00295294	0.000757493	expressed
PMS2	4	21	25	288757	86.58	0.20379	0.00228887	0.0027498	1	0.0899069	0.0964393	expressed
APC	5	51	56	698843	80.13	0.0492961	0.171962	0.022773	1	1	0.721389	expressed
BRCA2	9	58	67	854356	78.42	6.17e-07	3.32e-06	2.24e-08	6.06e-05	0.000232894	1.69e-06	expressed
ATM	15	69	84	1078591	77.88	1.12e-06	3.46e-07	1.82e-08	9.16e-05	3.09e-05	1.62e-06	expressed
PALB2	1	25	26	336450	77.28	0.0827926	0.0961207	0.0252951	1	1	0.776242	expressed
CHEK2	1	16	17	251825	67.51	0.36687	0.669663	0.276589	1	1	1	expressed
